# Supplementary material for: Alternative Splicing of RIOK3 Engages the Noncanonical NFκB Pathway during Rift Valley Fever Virus Infection
Source: Viruses. 2023 Jul 18;15(7):1566. doi: 10.3390/v15071566 (PMC10383813; doi:10.3390/v15071566)
Supplement: Supplementary file 1 [file viruses-15-01566-s001.zip]

Archive with 1 entries (1 files):
- viruses-2511403-supplementary.pdf
